# Supplementary material for: Survival of the simplest in microbial evolution
Source: Nat Commun. 2019 Jun 6;10:2472. doi: 10.1038/s41467-019-10413-8 (PMC6554311; doi:10.1038/s41467-019-10413-8)
Supplement: Supplementary file 4 — Supplementary Software 1 [file 41467_2019_10413_MOESM4_ESM.zip]

Archive with 16 entries (13 files):
- gTraits-master/
- gTraits-master/gTraits
- gTraits-master/gTraits.cpp
- gTraits-master/gTraits_OSX_10_12_6
- gTraits-master/lib/
- gTraits-master/lib/Filehandler.hpp
- gTraits-master/lib/Fitness.hpp
- gTraits-master/lib/WrightFisherTraits.hpp
- gTraits-master/lib/WrightFisherTraitsHap.hpp
- gTraits-master/lib/varntraits.hpp
- gTraits-master/makefile
- gTraits-master/steadystate/
- gTraits-master/steadystate/data_test
- gTraits-master/steadystate/info_test
- gTraits-master/steadystate/stat_test
- gTraits-master/readme.txt
