# Supplementary material for: Survival of the simplest in microbial evolution
Source: Nat Commun. 2019 Jun 6;10:2472. doi: 10.1038/s41467-019-10413-8 (PMC6554311; doi:10.1038/s41467-019-10413-8)
Supplement: Supplementary file 4 — Supplementary Software 1 [file 41467_2019_10413_MOESM4_ESM.zip › gTraits-master/gTraits.cpp]

///
/// File: gTraits.cpp
/// Code Author: Torsten Held (torheld@thp.uni-koeln.de)
///
/// Basis of simulations for the manuscript "Survival of the simplest: the cost of complexity in microbial evolution"
/// Co-authors: Daniel Klemmer, Michael Lässig
///
/// This program sets the parameters for the Wright-Fisher simulations (with a number of g traits and selection strength c=f_0 set with compilation,
/// some other parameters are asked at runtime. It calls for varntraits, which evolves the process and measures for a given parameter set.
/// 
/// Needs Boost, tested with Boost 1.55.0 and 1.58.0.
/// Needs OpenMP, e.g. "gcc -fopenmp" (to parallelize over simulation paramaters), tested with gcc (Ubuntu 7.3.0-27ubuntu1~18.04) 7.3.0 and with gcc (GCC) 4.4.7 20120313 (Red Hat 4.4.7-11) & intelmpi 5.0.2 
///

#include "./lib/varntraits.hpp" // Sets up and performs evolution & measurements
#include "./lib/Filehandler.hpp" // useful functions to open files
#include <ctime>
#include <iostream>
#include <fstream>
#include <boost/math/special_functions/round.hpp>
#include <omp.h>


int main(int argc, char *argv[]) {
 
  std::ofstream out, info, locus_stat; // output 
 
  int N = 1000; // Pop. size
  int L = 100;  // number of mutational targets per trait
  double mu = (double)0.025; // per site mutation rate, i.e. total trait mutation rate u=mu*L
  double rho = 0.0;    // recombination rate
  std::cerr<<"Note: the recombination rate rho can be set in the code before compilation.\n";
  double E02=double(L)/4.; // variational scale of trait; parameters are scaled with these
  
  double v(0.); // unused parameter
  double r2=1.*E02; // unused parameter
  int dist(0); // Ei=1, i.e. dist(0) used throughout manuscript
  
  int  fit_type;
  std::cerr<< "Select type of fitness landscape (0: quadratic, 1: folding landscape, 3: exp.-approx, 5: step function, 13: folding landscape and exp. approx for essential genes):\t ";
  std::cin>>fit_type;
  if(fit_type<0) fit_type=0;
	
  double dupRate(0.);
  if(fit_type==1 || fit_type==13 || fit_type==15){
    std::cerr<< "Duplication rate after gene loss (-1.: immediately after loss): ";
    std::cin >> dupRate;
  }
  if(dupRate<0.) dupRate=-1.;


  //for fit_type 13 with essential genes:
  double  frac_ess(0.);
  if(fit_type==13){
    std::cerr << "fraction of essential genes (negative input makes standard: 0.1)? ";
    std::cin >> frac_ess;
  }
  if(frac_ess<0) frac_ess=0.1;


  double EstarBar = 0.7*double(L); // Fermi Edge
  double duplicationEdge = 0.7*double(L); // Loss edge

  filehandler2(out, locus_stat, info, argc, argv, "steadystate");
  info << "N \tL \tmu \trho \tVarEstar \tEstarBar \tduplicationEdge \tv \tEffectDist\t fit_type \t fracEss" << std::endl;
  info << N << "\t" << L << "\t" << mu  <<"\t"<< rho << "\t" << r2 << "\t" << EstarBar << "\t" << duplicationEdge <<"\t"<< v<<"\t"<< dist <<"\t"<< fit_type <<"\t"<< frac_ess << std::endl;

  // selection strength in exponential steps.
  int n_c=5;  
  double c_min=.0002*double(N);
  double c_max=2.*double(N);
  double k_c=pow(c_max/c_min, 1/double(n_c-1));

// number of traits g= 4, 16, 64, ..., 4048
  int g_min =4;
  int g_max=10001; 
  int k_g=4;
  int n_g = log(g_max/g_min)/log(k_g)+1;
  int g_m(-1);
  std::cerr<<"g traits (<=0: take set of g's set at compilation): ";
  std::cin>>g_m;
  if(g_m>0){
    g_min = g_m;
    g_max = g_m;
    n_g = 1;
  }
  int parametersize= n_c*n_g;
  std::cerr <<"No of parameters: "<< parametersize <<"\tn_c = " <<n_c<<"\t n_g = " <<n_g<<std::endl;

  std::cerr << "\nControl input:\t fit_type = " << fit_type << "\tdupRate = " << dupRate << "\tfrac_ess = " << frac_ess << "\tg_m = " << g_m << std::endl << std::endl;

#pragma omp parallel
  {
  int me = omp_get_thread_num();
#pragma omp for schedule(dynamic,1)
  for( int m=-1; m<parametersize; m++){ // -1: one neutral trait
    int i = m%n_c;
    int j = m/n_c;
    double c,g;
    if(m>-1){
      g = g_min*pow(k_g, j);
      c = c_max/pow(k_c, i);
    }else{
      g=1;
      c=0;
    }
      int no_ess = std::floor(frac_ess*g); // no. of essential genes
      if(fit_type==15) no_ess=1;
      double w=v/4./r2; //unused
      
      // runtime:
      unsigned long t_interval = boost::math::iround(double(N)/mu/double(L)); // generations between measurements
      unsigned int t_intro =  boost::math::iround(10.*double(N)/mu/double(L)); // generations before measuring (equilibration)
      unsigned int n_measure = boost::math::iround(2000.*256./std::min(double(g),256.));// number of measurements; at least 2000.
#pragma omp critical
      {
  std::cerr << "t_intro = "<< t_intro  << "\tmu = "<< mu << "\tL = " <<L <<std::endl;
  std::cerr << "Measure "<<m+1<<" me = "<< me << ": \t g = " << g<< "\t g_ess = " << no_ess <<" \t v = " << v <<"\t c = " << c << "\t w = " << w << "\t r2 = " << r2<<  std::endl;
      }
      std::cerr<<"mu = " << mu <<std::endl;
      varntraits(out, locus_stat, t_intro, n_measure, t_interval, g, N, L, mu, rho, c, w, EstarBar, v, r2, dist, fit_type, duplicationEdge, no_ess, dupRate, double(g), std::string("g"), c, std::string("c"));
    
  }

}
  std::cerr << "\n Fine." << std::endl;
	return 0;
}
