# Supplementary material for: Survival of the simplest in microbial evolution
Source: Nat Commun. 2019 Jun 6;10:2472. doi: 10.1038/s41467-019-10413-8 (PMC6554311; doi:10.1038/s41467-019-10413-8)
Supplement: Supplementary file 4 — Supplementary Software 1 [file 41467_2019_10413_MOESM4_ESM.zip › gTraits-master/lib/Filehandler.hpp]

///
// File: Filehandler.cpp
/// Code Author: Torsten Held (torheld@thp.uni-koeln.de) 
///
/// defines useful fctns to open output files. Filename is given with "-f filename" at runtime
///

#include <iostream>
#include <fstream>
#include <sstream>
#include <sys/stat.h>
#include <sys/types.h>
#include <dirent.h>
#include <vector>


bool fileExists(const std::string& filename) // check if the file already exists
{
    struct stat buf;
    if (stat(filename.c_str(), &buf) != -1)
    {
        return true;
    }
    return false;
}

// filehandler for 2 output files (out and info); stores in folder dir. The filename is passed with -f FILENAME
void filehandler(std::ofstream &out, std::ofstream &info, int argc, char *argv[], const char *dir){

    char* name = (char*)".csv";
	for(int i=0; i<argc; i++){
		  if(strcmp(argv[i],"-f")==0 ||strcmp(argv[i],"-F")==0){
		  	name = argv[i+1];
		  	if(name ==0 || i+1 > argc){
		  		std::cerr << "Error in filehandler.cpp: No filename given" << std::endl;
		  		exit(1);
		  	}
		  }
	}
	char filename[50];
	strncpy(filename,dir,50);
	strcat(filename, "/data_");
	strcat(filename, name);
	char infoname[50];
	strncpy(infoname,dir,50);
	strcat(infoname, "/info_");
	strcat(infoname, name);
    std::cerr << "filename: " << filename << "\t info file: "<< infoname << std::endl;
	
    DIR* directory = opendir(dir);
    if(directory==NULL){
      std::cout<< "Error: Directory ./"<<dir<<" does not exists. Or sth. else occured with the directory (permissions etc.)"<<std::endl;
      exit(1);
    }

	bool file_exists = fileExists(filename);
	if(file_exists){
		std::cerr << "Warning: " << filename << " already exists. Overwrite? (1=yes or 0=no)\t";
		std::cin >> file_exists;
		if(file_exists ==0) exit(1);
		else std::cerr << "overwritten.\n";
	}	
    out.open(filename);
    info.open(infoname);
}
// filehandler for 3 output files (out, out2, and info); stores in folder dir. The filename is passed with -f FILENAME
// starts with filehandler(.) and adds another file. Not nicely written, prefer filehandlerN!
void filehandler2(std::ofstream &out, std::ofstream &out2, std::ofstream &info, int argc, char *argv[], const char *dir){
    filehandler(out, info, argc, argv, dir);
    char* name = (char*)".csv";
	for(int i=0; i<argc; i++){
		  if(strcmp(argv[i],"-f")==0 ||strcmp(argv[i],"-F")==0){
		  	name = argv[i+1];
		  	if(name ==0 || i+1 > argc){
		  		std::cerr << "Error in filehandler2.cpp: No filename given" << std::endl;
		  		exit(1);
		  	}
		  }
	}
    char filename[50];
    strncpy(filename,dir,50);
    strcat(filename, "/stat_");
    strcat(filename, name);
    std::cerr << "filename for stationary data: " << filename << std::endl;
    out2.open(filename);
}


// filehandler with vector of result files and parameter file-naming, i.e. no1 and no2. Stores in dir. Use -f FILENAME to specify the filename
void filehandlerN(std::vector<std::ofstream*> out, std::vector<const char*> names, int argc, char *argv[], const char *dir, int no1, int no2){
        //make general filenames
        std::stringstream name;
	for(int i=0; i<argc; i++){
		  if(strcmp(argv[i],"-f")==0 ||strcmp(argv[i],"-F")==0){
		    if(argv[i+1] ==0 || i+1 > argc){
		      std::cerr << "Error in filehandlerN.cpp: No filename given" << std::endl;
		      exit(1);
		    }
		    name << argv[i+1] ;
		   
		  }
	}
        name << "_"<<no1<<"_"<<no2<<".csv";

	//go to directory
	DIR* directory = opendir(dir);
	if(directory==NULL){
	  std::cout<< "Error: Directory ./"<<dir<<" does not exists. Or sth. else occured with the directory (permissions etc.)"<<std::endl;
	  exit(1);
	}
	
	// create and open single file
	std::vector<std::ofstream*>::iterator file;
	for(file = out.begin(); file != out.end(); ++file){
	  int index= file-out.begin();
	  char filename[100];
	  strncpy(filename,dir,100);
	  strcat(filename,"/");
	  strcat(filename, (names.at(index)));
	  strcat(filename, name.str().c_str());
#pragma omp critical
	  {
	    std::cerr << "filename "<<index+1<<": " << filename <<"\t";
	    bool file_exists = fileExists(filename);
	    if(index==0){
	      if(file_exists){
		std::cerr << "Warning: " << filename << " already exists. Overwrite? (1=yes or 0=no)\t";
		std::cin >> file_exists;
		if(file_exists ==0) exit(1);
		else std::cerr << "overwritten.\n";
	      }
	    }		  
	  }
#pragma omp critical
	  {
	  (*file)->open(filename);
	  }
	}
	std::cerr<< "\nSuccessfully opened all files." <<std::endl;
}
