# Supplementary material for: Survival of the simplest in microbial evolution
Source: Nat Commun. 2019 Jun 6;10:2472. doi: 10.1038/s41467-019-10413-8 (PMC6554311; doi:10.1038/s41467-019-10413-8)
Supplement: Supplementary file 4 — Supplementary Software 1 [file 41467_2019_10413_MOESM4_ESM.zip › gTraits-master/lib/Fitness.hpp]

///
/// File: Fitness.cpp
/// Code Author: Torsten Held (torheld@thp.uni-koeln.de)
///
/// This file defines the fitness functions given the trait value and selection parameters.
/// traitFitness takes the parameters and type of the fitness landscape and returns the fitness
///

#ifndef FITNESSFUNC
#define FITNESSFUNC


double traitFitness(double c, double phenotype, double estar, int type){
  double ret(0.);

  double help(0.);
  //  double kbTInv(1.6129032258064516129); // energy with typical kbT
  double kbTInv(1.); // energy in units of kbT
  if(type!=0 && c!=0){
    help= -(phenotype - estar) *kbTInv; // mirroring phenotypic landscape; we have E* > G0, landscape should be of type E*< G0
  }
  
  // **** Quadratic landscape; type==0 ****
  if(type==0 && c!=0){
     ret = -c * pow(phenotype - estar, 2.0);
    
    // **** Folding landscape; type==1 ****
  }else if(type==1 && c != 0) { // Fermi
    ret = c*(-1 + 1/(1+exp(help) ) );
  
    // **** exponential landscape; type==3 ****
  }else if(type==3 && c !=0){ 
    ret =  c * ( -exp(help)  );      

    // **** step landscape; type==5 ****
  }else if(type==5 && c!=0){
    if(help>0.) ret = -c;
  }else if(c !=0 ) {
    std::cerr<< "Warning in WrightFisherTrais.hpp::fitnessFuncTrait: specified fitness type not defined.\n";
  }
return ret;
}

#endif
