# Supplementary material for: Survival of the simplest in microbial evolution
Source: Nat Commun. 2019 Jun 6;10:2472. doi: 10.1038/s41467-019-10413-8 (PMC6554311; doi:10.1038/s41467-019-10413-8)
Supplement: Supplementary file 4 — Supplementary Software 1 [file 41467_2019_10413_MOESM4_ESM.zip › gTraits-master/lib/WrightFisherTraits.hpp]

///
/// File: WrightFisherTraits.cpp
/// Code Author: Torsten Held (torheld@thp.uni-koeln.de) (derived from initial class by Stephan Schiffels)
///
/// This class is the generic class of a population to be evolved in a Wright Fisher process. 
/// A trait is a number, mutations can change this number, (randomized) selection changes frequencies, recombination may combine different trait values from individuals
/// The structure of the population is not yet specified, but will be e.g. in WrightFisherTraitsHap.hpp
/// Selection and mutation parameters are merged in a struct for each trait of the population.
///

#ifndef WRIGHT_FISHER_TRAITS
#define WRIGHT_FISHER_TRAITS

#include <vector>
#include "./Fitness.hpp"

struct TraitSelection{ // the selection parameters of a single trait
  double c;    // selection strength; corresponds to f_0 for folding
  double Estar;  // Trait-parameter of landscape
  double EstarBar; // its temporal average (relevant for non-eq.)
  // The following parameters are for driving Estar with mean sq. effect v per time, stationary sq. length-scale r2 and, hence, timescale 1/w
  double v;
  double w;
  double r2;
};

struct TraitMutation{ // the mutation parameters of a single trait
  double k1; // mean mutational effect
  double k2; // variance of mutational effects
  int L; // effect number of sites such that trait mutation rate: mu L
};


class WrightFisherTraits {
protected:
  int fit_type; // 0: quadratic, 1: stability, 3: essential exp, 5: stepfunction, 13: compine stability and essential, 15: stepfunction with essential to draw back
  int dist; //distribution of mutational effects: 0: all same; 1: Gauss; 2: Exponential
  double duplicationEdge; // see above: critical value for loss of gene
  bool identicalSel;  // all traits have identical selection; speeds up; makes sense in non-eq. only (v=0)
  bool identicalMu;   // all traits have same mutation rate; speeds up
  double duplicationRate; // 0: no duplication; >0: finite duplication; -1: immediately replace lost gene.
  int N;  // pop. size
  double c_avg; // average selection strength of traits
  int g; // number of traits
  int NL; // mutation targets per trait per generation
  double mu; // mutation rate per ind. and site
  double rho; // recombination rate
  
  int noneq; // type of fitness SEAscape: 0: equilibrium, 1: diffusive seascape, 2: punctuated seascape

    // for measurements/keeping track of fitness flux:
  double meanFit;
  double Flux_last;
  double Flux_sel;
  double Flux_mut;
  int no_beneficial_last;  
  double mean_beneficial_sel;
  double sq_beneficial_sel;
  int countMu; // Count number of mutations in a generation
  int countDup;   // Count number of duplications in a generation
  int no_ess; // number of lost genes
  
  // trait specific parameters
  std::vector<TraitSelection> TraitSelVec;
  std::vector<TraitMutation> TraitMuVec;
  std::vector<unsigned long int> EssentialGenes; // list of essential genes
    
  int generation;  // number of evolved generations 
    
public:
  double fitnessFuncTrait(double phenotype, const int i){ // returns fitness contribution by trait phenotype with index i
    double ret(0.);
    int jsel(i);
    if(identicalSel) jsel=0;
    TraitSelection trait = TraitSelVec.at(jsel);
    int fit_type_i(fit_type);
    if(fit_type==13){
      if(no_ess >g||no_ess<0) std::cerr << "Warning in WrightFisherTraits::fitnessFuncTrait: # of essential genes out of range [0,g]\n";
      if(i==0) fit_type_i =0;
      else if(i<= no_ess)  fit_type_i=  3;
      else  fit_type_i= 1;
    }
    else if(fit_type==15){
      fit_type_i=5;
    }

    ret=  traitFitness(trait.c, phenotype, trait.Estar, fit_type_i);

    return ret;
  } 
 
protected:
  double fitnessFunc(std::vector<double> phenotypes){ // Total fitness of haplotype
    double fitness(0.);
    std::vector<double>::iterator phen;
    for(phen = phenotypes.begin(); phen != phenotypes.end(); ++phen){
      int index=phen-phenotypes.begin();
      double thisfitness;
      if(identicalSel){ 
	thisfitness = fitnessFuncTrait(*phen, 0);
      }
      else{
	thisfitness = fitnessFuncTrait(*phen, index);
      }
      fitness += thisfitness;
    }
    return fitness;
  }
    
  double Lkappa1(const int i){     // Todo
    TraitMutation trait = getTraitMutation(i);
    return double(trait.L)*trait.k1;
  }

  virtual void applyMutations() = 0; // make all mutations in a generation

  virtual void pushBackEssentialGenes() = 0; // repair essential genes walking over lethal edge
  
  virtual void applyDuplications() = 0; // duplicate lost genes with a stable copy

  virtual void applyRecombinations() = 0; // draw all recombination events
  
  virtual void reproduce() = 0; // reproduce a full generation

  void applyRandomWalk(TraitSelection trait){ // non-equilibrium selection: diffusive walk of Estar of a trait
       trait.Estar += -2 * trait.w * (trait.Estar - trait.EstarBar)  + drawNormRng()*sqrt(trait.v);
  } 
	
  void jumpV(TraitSelection trait){   // non-equilibrium selection: jumps of Estar of a trait
    if(drawUniformRng() < 2*trait.w ){
      trait.Estar = drawNormRng()*sqrt(trait.r2) + trait.EstarBar;
    }
  }

  virtual double drawNormRng() = 0;
  
  virtual double drawUniformRng() = 0;
    
public:
    
    /*******************************ACCESSORS**************************/
  int get_generation() {
    return generation;
  }
    
  void set_generation(int gen) {
    generation = gen;
  }

  int get_N() {
    return N;
  }

  int get_g(){
    return g;
  }
    
  TraitMutation getTraitMutation(int i){
    int j = i;
    if(identicalMu) j = 0;
    return TraitMuVec.at(j);
  }

  int get_L(int i) {
    return  getTraitMutation(i).L;
  }
    
  double get_mu() { 
    return mu;
  }

  double get_rho() {
    return rho;
  }
  
  double get_Estar(int i) {
    int j=i;
    if(identicalSel) j=0;
    return TraitSelVec.at(j).Estar;
  }
  double getSelection(int i){
    int j=i;
    if(identicalSel) j=0;
    return TraitSelVec.at(j).c;
  } 

  double getFlux_last(){
    return Flux_last;
  }
  double getFlux_sel(){
    return Flux_sel;
  }
  double getFlux_mut(){
    return Flux_mut;
  }

  double get_c(int i){
    int j=i;
    if(identicalSel) j=0;
    return TraitSelVec.at(j).c;
  }
  
  double get_v(int i){ 
    int j=i;
    if(identicalSel) j=0;
    return TraitSelVec.at(j).v;
  }
  double get_w(int i){
    int j=i;
    if(identicalSel) j=0;
    return TraitSelVec.at(j).w;
  }
  double get_EstarBar(int i){
    int j=i;
    if(identicalSel) j=0;
    return  TraitSelVec.at(j).EstarBar;
  }
  int get_NoOfBeneficialMutations(){
    return no_beneficial_last;  
  }
  double get_MeanBeneficialSelection(){
    return mean_beneficial_sel;
  }  
  double get_SqBeneficialSelection(){
    return sq_beneficial_sel;
  }

  /*******************************END ACCESSORS**************************/

  // Constructor: g_ traits with same selection, passes most model parameters or sets them in constructor
  WrightFisherTraits(int N_, int g_, int L_, double mu_, double rho_, double c_, double w_,
		     double EstarBar_, double v_, double r2_, int distr_, int fit_type_) : N(N_), g(g_), mu(mu_), rho(rho_), generation(0),dist(distr_), NL(N_*L_), fit_type(fit_type_), duplicationEdge(0.), no_ess(0), duplicationRate(0.) {
    double k1(1.);
    double k2(0.);
    if( distr_==1){
      k1 = 1.7;// /sqrt(3.89);
      k2 = 1.;// /3.89;
    }
    if(distr_==2){
      k1=1./sqrt(2.);
      k2=1./2.;
    }

    TraitMutation firstMut;
    firstMut.L  = L_;
    firstMut.k1 = k1;
    firstMut.k2 = k2;
    TraitMuVec.push_back(firstMut);
    
    if(g_ > 1) identicalMu = 1; 
    else identicalMu = 0;

    double Est= (k1-1.)/2.*double(L_) + EstarBar_;
 
    TraitSelection firstSel;
    firstSel.c = c_;
    firstSel.Estar = Est;
    firstSel.EstarBar = Est;
    firstSel.v = v_;
    firstSel.w = w_;
    if(r2_>0){
      firstSel.r2 = r2_;    
      noneq=2;
    }
    else{
      firstSel.r2 = -1.;
      noneq=1;
    }
    if(v_==0) noneq=0;

    identicalSel = 1;
    TraitSelVec.push_back(firstSel);   

  }

   void runGenerationsIntro(unsigned long generations) {  // no fitness flux measurement; faster for equilibration/steady state
    for(unsigned long gen = 0; gen < generations; gen++) {
      generation++;
      if(noneq){
	std::vector<TraitSelection>::iterator trait;
	for(trait = TraitSelVec.begin(); trait != TraitSelVec.end(); ++trait){
	  if(noneq==2) jumpV(*trait);
	  else applyRandomWalk(*trait);
	}
      }
      if(mu > 0.0){ 
	applyMutations();
	if(duplicationRate != 0.){
	  if(fit_type==15) pushBackEssentialGenes();
	  applyDuplications();
	}
      }

      if((rho > 0.0 || rho == -1.0) && g > 1)  applyRecombinations();
      reproduce();

    }
  }

  void runGenerations(unsigned long generations) {  // fitness flux measured at last step
    for(unsigned long gen = 0; gen < generations; gen++) {
      generation++;
      if(noneq){
	std::vector<TraitSelection>::iterator trait;
	for(trait = TraitSelVec.begin(); trait != TraitSelVec.end(); ++trait){
	  if(noneq==2) jumpV(*trait);
	  else applyRandomWalk(*trait);
	}
      }
 
      double fit = getMeanFitness(); 
      Flux_last = -fit;
      Flux_mut = -fit;

      if(mu > 0.0){
	applyMutations();
	
      	if(duplicationRate != 0.){
	  if(fit_type == 15) pushBackEssentialGenes();
	  applyDuplications();
	}
      }

      fit = getMeanFitness(); 
      Flux_mut += fit;
      Flux_sel = -fit;

      if((rho > 0.0 || rho == -1.0) && g > 1)  applyRecombinations();

      reproduce();

      fit = getMeanFitness(); 
      Flux_sel += fit;
      Flux_last += fit;

    }
  }
	
  void runGenerations_FluxMeasureTimeMean(unsigned long generations){ // fitness flux averaged over generations; slower
    Flux_last = 0.;
    Flux_mut = 0.;
    Flux_sel = 0.;
    for(unsigned long gen = 0; gen < generations; gen++) {
      generation++;
      
      if(noneq){
	std::vector<TraitSelection>::iterator trait;
	for(trait = TraitSelVec.begin(); trait != TraitSelVec.end(); ++trait){
	  if(noneq==2) jumpV(*trait);
	  else applyRandomWalk(*trait);
	}
      }
 
      double fit = getMeanFitness(); 
      Flux_last += -fit;
      Flux_mut += -fit;
      
      if(mu > 0.0){ 
	applyMutations();
	if(duplicationRate != 0.){
	  if(fit_type == 15)    pushBackEssentialGenes();
	  applyDuplications();
	}
      }

      fit = getMeanFitness(); 
      Flux_mut += fit;
      Flux_sel += -fit;

      if((rho > 0.0 || rho == -1.0) && g > 1)  applyRecombinations();
      reproduce();

      fit = getMeanFitness(); 
      Flux_sel += fit;
      Flux_last += fit;
    }
    Flux_last = (double)Flux_last/generations;
    Flux_mut = (double)Flux_mut/generations;
    Flux_sel = (double)Flux_sel/generations;
  }
    
  virtual void setPhenotype(double ph, int i) = 0;
    
  void setEstar(double E, int i){   
      int j=i;
    if(i<0 && identicalSel){
      j=0;
    }else{
      identicalSel =0;
    }  
    TraitSelVec.at(j).Estar = E;     
    fitnessUpdateGlobal();
  }
  void setEstarBar(double E, int i){
    int j=i;
    if(i<0 && identicalSel){
      j=0;
    }else{
      identicalSel =0;
    }   
    TraitSelVec.at(j).EstarBar = E;     
  }

  void setSelection(double c_, int i){
    int j=i;
    if(i<0 && identicalSel){
      j=0;
    }else{
      identicalSel =0;
    } 
    TraitSelVec.at(j).c = c_;
    fitnessUpdateGlobal();
  } 

  void setDuplicationRate(double r_){
    duplicationRate = r_;
  }

  void setDriving(double v_, int i){
     int j=i;
    if(i<0 && identicalSel){
      j=0;
    }else{
      identicalSel =0;
    }    
    TraitSelVec.at(j).v = v_;
  } 

  void setInfrared(double w_, int i){
    int j=i;
    if(i<0 && identicalSel){
      j=0;
    }else{
      identicalSel =0;
    }
    TraitSelVec.at(j).w = w_;
  }

  void setduplicationEdge(double sing_){ // the edge from where a gene is defined as lost
    duplicationEdge=sing_;
    fitnessUpdateGlobal();
  }
  void setEssentialGenes(std::vector<unsigned long int> vec_){
    EssentialGenes = vec_;
    no_ess = vec_.size();
  }
  
  void makeUnidenticalSel(){ // if selection parameters are not identical for genes, they are stored individually
    if(identicalSel==1){
      identicalSel=0;
      TraitSelection selection = TraitSelVec.at(0);
      TraitSelVec.clear();
      for(int i=0; i<g; i++){
	TraitSelVec.push_back(selection);
      }
    }
    fitnessUpdateGlobal();
  }

  void drawEstar(){ // Draw new trait parameter for selection
    std::vector<TraitSelection>::iterator trait;
    for(trait = TraitSelVec.begin(); trait != TraitSelVec.end(); ++trait){
      if(trait->w>0){ 
	trait->Estar = trait->EstarBar + drawNormRng()*sqrt(trait->v/trait->w/4.);  
      }
      else trait->Estar = trait->EstarBar;
    }  
    fitnessUpdateGlobal();
  }

  void drawExpC(double c0_){ // draw new selection strength parameter from exponential
    TraitSelection trait = TraitSelVec.at(0);
    c_avg = c0_;
    TraitSelVec.clear();
    for(int i=0; i<g; i++){
      TraitSelection this_trait = trait;
      this_trait.c = returnExpRand(c_avg);
      TraitSelVec.push_back(this_trait);
    }
    identicalSel =0;
    fitnessUpdateGlobal();
  }

  double returnUniRand(){
	  return drawUniformRng();	
  }
  
  double returnExpRand(const double mean){
    return mean*(-log(1-returnUniRand()));	
  }	

  double returnNormRand(const double mean, const double var){
    return drawNormRng()*sqrt(var) + mean;
  }    

  int getNoEss(){
    return no_ess;
  }
  
  double getDuplicationRate(){
    return duplicationRate;
  }

  virtual void fitnessUpdateGlobal() = 0; // if selection changed, update haplotypes' fitness

  virtual double getMeanPhenotype(int i) = 0;

  virtual double getMinPhenotype(int i) = 0;

  virtual std::vector<double> getMeanPhenotypes() = 0;
 
  virtual std::vector<double> getEstars() = 0;
    
  virtual std::vector<double> getMeanFitnessPhenotypes() = 0;

  virtual std::vector<double> getVarFitnessPhenotypes() = 0;

  virtual int getNoPerfectlyAdaptedPhenotypes() = 0;

  virtual std::vector<int> getNoFittestPhenotypes() = 0;

  virtual double getMeanFitness() = 0;

  virtual double getVarPhenotype(int i) = 0;

  virtual std::vector<double> getVarPhenotypes() = 0;
 
  int counterMu(){ // Number of mutations
    return countMu;
  }
  int counterDup(){ // Number of duplications
    return countDup;
  }

};

#endif
