# Supplementary material for: Survival of the simplest in microbial evolution
Source: Nat Commun. 2019 Jun 6;10:2472. doi: 10.1038/s41467-019-10413-8 (PMC6554311; doi:10.1038/s41467-019-10413-8)
Supplement: Supplementary file 4 — Supplementary Software 1 [file 41467_2019_10413_MOESM4_ESM.zip › gTraits-master/lib/WrightFisherTraitsHap.hpp]

///
/// File: WrightFisherTraitsHap.cpp
/// Code Author: Torsten Held (torheld@thp.uni-koeln.de) (derived from an initial class by Stephan Schiffels)
///
/// This class inherits from WrightFisherTraits. It defines the population structure by haplotypes and their numbers.
/// A haplotype of the population is the vector of trait value and the frequency.
/// It specifies the evolutionary process for this system.
/// 


#ifndef WRIGHTFISHERTRAITSHAP_H
#define WRIGHTFISHERTRAITSHAP_H
#include <iostream>
#include <list>
#include <vector>
#include <cmath>
#include <fstream>
#include <boost/dynamic_bitset.hpp>
#include <boost/foreach.hpp>
#include <boost/random/mersenne_twister.hpp>
#include <boost/random/uniform_int.hpp>
#include <boost/random/uniform_real.hpp>
#include <boost/random/binomial_distribution.hpp>
#include <boost/random/poisson_distribution.hpp>
#include <boost/random/normal_distribution.hpp>
#include <boost/random/variate_generator.hpp>
#include "WrightFisherTraits.hpp"

// returns signum of val
template <typename T> int sgn(T val) {
    return (T(0) < val) - (val < T(0));
}

// generates multinomial sampling for reproduction, takes random number generator rng, pop size N and frequencies p
template<class rng_type> std::vector<int>
multinomialDev(rng_type& rng, int N, std::vector<double> p) {
  double norm = 0.0;
  double sum_p = 0.0;

  long int K = p.size();

  std::vector<int> n(K);

  int sum_n = 0;

  std::vector<double>::const_iterator it = p.begin();
  for (; it != p.end(); ++it)
      norm += *it;

  for (int k = 0; k < K-1; k++) {
      if (p[k] > 0.0) {
          double modP = p[k] / (norm - sum_p);
          if(modP >= 1) // Bugfix: modP can be > 1 due to rounding errors!
              n[k] = N - sum_n;
          else {
              boost::binomial_distribution<> dist(N - sum_n, modP);
              boost::variate_generator<rng_type&,
                      boost::binomial_distribution<> >
                      r(rng, dist);
              n[k] = r();
          }
      }
      else
          n[k] = 0;

      sum_p += p[k];
      sum_n += n[k];
  }
  n[K - 1] = N - sum_n;
  sum_n += n[K - 1];
  return n;
}

// A Haplotype is a fraction nrOfIndividuals/N of the population with phenotypes PhenVec (and fitness defined in equilibrium)
struct Haplotype {
  std::vector<double> PhenVec;
  unsigned int nrOfIndividuals;
  double fitness; // for equilibrium use only!! noneq==0.
};


// WrightFisherTraisHap inherits from the basic class defining the population as a set of haplotypes (faster than individual based). All the functions specified in WrightFisherTraisHap refer to this population structure.
class WrightFisherTraitsHap : public WrightFisherTraits {
    
  std::list<Haplotype> haplotypeArray; // The list of haplotypes in the population
    
  boost::mt19937 rng; // the generic random number generator for all distributions
    
  boost::variate_generator<boost::mt19937&, boost::uniform_real<> > UniformRng;
  boost::variate_generator<boost::mt19937&, boost::poisson_distribution<> >    recRng; // for the number of recombination events
  boost::variate_generator<boost::mt19937&, boost::normal_distribution<> > NormRng;

  int IntRng(int no_){ //draw an integer random number [0,1...,no_]
    int ind = no_;
    while(ind==no_) ind= floor(no_*drawUniformRng());
    return ind;
  }

  int NRng(){ return IntRng(N); } // draw an individual in [0,...,N]

  int GRng(){ return IntRng(g);  } // draw a gene/trait in [0,...,g]

  int GEssRng(){ return IntRng(no_ess); } // draw an essential gene in [0,...,no_ess]

  double drawEi(int i){     // draw the modulo of a mutational effect of a mutation
    TraitMutation trait = getTraitMutation(i);
    double Ei(trait.k1);
    if(dist==1) Ei = returnNormRand(trait.k1, trait.k2);
    else if(dist==2) Ei = returnExpRand(trait.k1);
    return Ei;
  }

  void fitnessUpdateGlobal(){  // update fitness values for haplotypes; needed when fitness function changed.
    std::list<Haplotype>::iterator hap;
    for(hap = haplotypeArray.begin(); hap != haplotypeArray.end(); ++hap) {
      hap->fitness= fitnessFunc(hap->PhenVec);
    }
  }

  void reproduce() { // reproduction step for one full generation
    int count = 0;
    double sum = 0.0;
    std::vector<double> probVec(haplotypeArray.size());

    meanFit = getMeanFitness();

    BOOST_FOREACH(Haplotype hap, haplotypeArray) {
      double fit;
      if((bool)noneq==0) fit = hap.fitness;
      else fit = fitnessFunc(hap.PhenVec);
      probVec[count] =
          double(hap.nrOfIndividuals) / double(N) * exp(fit - meanFit);
      sum += probVec[count++];
    }
            
    std::vector<int> newClassesVec =  multinomialDev(rng, N, probVec);

    int i = 0;
    
    std::list<Haplotype>::iterator hap;
    for(hap = haplotypeArray.begin(); hap != haplotypeArray.end();) {
      if(newClassesVec[i] > 0) {
        hap->nrOfIndividuals = newClassesVec[i];
        ++hap;
      }
      else
        haplotypeArray.erase(hap++);
      ++i;
    }
    meanFit = getMeanFitness();
  }


  void 	fitnessUpdateMutation(Haplotype *Hap, double E, double deltaE, int i){ // new fitness by mutation
    double deltaF = fitnessFuncTrait(E+deltaE, i) - fitnessFuncTrait(E, i); 
    if((bool)noneq==0) Hap->fitness += deltaF;
    else  Hap->fitness = fitnessFunc(Hap->PhenVec);
    if(deltaF>0){
      mean_beneficial_sel += deltaF;
      sq_beneficial_sel += deltaF*deltaF;
      no_beneficial_last++;
    }
  }

  void mutate(int i) { // generate a mutation at gene i at a random individual
    int ind = NRng();
    int hap_ticker = 0;

    std::list<Haplotype>::iterator hap = haplotypeArray.begin();
    for(; hap != haplotypeArray.end(); ++hap) {

      hap_ticker += hap->nrOfIndividuals;
      if(ind < hap_ticker) {
        Haplotype newHap(*hap);
        newHap.nrOfIndividuals = 1;
	double E=newHap.PhenVec.at(i);
	double deltaE = drawEi(i);
	double P_d = E/Lkappa1(i); // probability of deleterious mutation
	if(UniformRng() < P_d) // up or down mut?
	  deltaE *= -1.;
	
   	newHap.PhenVec.at(i)+=deltaE;
	fitnessUpdateMutation( &newHap, E,  deltaE, i);

        if(--(hap->nrOfIndividuals) <= 0) hap = haplotypeArray.erase(hap);
     
	haplotypeArray.push_back(newHap);
        break;
      }
    }
  }
     
   void applyMutations() { // draw all mutations in the population in one generation
    mean_beneficial_sel = 0.;
    sq_beneficial_sel = 0.;
    no_beneficial_last = 0;
    countMu = 0;
    countDup = 0;
    for(int t=0; t<g; t++){
      boost::variate_generator<boost::mt19937&,
			       boost::poisson_distribution<> > mutRng2(rng, boost::poisson_distribution<>(0.5 * mu * double(N*getTraitMutation(t).L))); // mu is saved as 1*mu in WrightFisher
  
      int nMut = mutRng2();
      countMu += nMut;
      for (int i=0; i<nMut; i++) {
	mutate(t);
      }
    }
    if(no_beneficial_last != 0){
      mean_beneficial_sel /= double(no_beneficial_last);
      sq_beneficial_sel /= double(no_beneficial_last);
    }else{
      mean_beneficial_sel = 0.;
      sq_beneficial_sel = 0.;
    }
  }

  void pushBackEssentialGenes(){ // for functional, essential genes: push_back if they go over a criticial selection value. Should only happen occasionally because of strong selection.
    if(fit_type != 15) { 
      std::cerr<<"Error in WrightFihserTraitsHap::pushBackEssentialGenes: Pushing back makes only sense for genes with step function (inf. strong)";
      exit(1);
    }
    if(EssentialGenes.size()== 0 || no_ess!=EssentialGenes.size() ){
      std::cerr<<"Error in WrightFihserTraitsHap::pushBackEssentialGenes: No essential genes defined though needed for step function at fit_type==15 (or parameter no_ess wrong).";
      exit(1);
    }
     
    for(std::list<Haplotype>::iterator hap = haplotypeArray.begin(); hap != haplotypeArray.end(); ++hap){
        for(std::vector<unsigned long int>::iterator index = EssentialGenes.begin(); index != EssentialGenes.end(); ++index){
	double E = hap->PhenVec.at(*index) ;
	if(E < duplicationEdge){
	  double deltaE = duplicationEdge - E;
	  hap->PhenVec.at(*index) =  duplicationEdge;
	  fitnessUpdateMutation(&(*hap), E, deltaE, *index);
	}
      }
    }
  }
  
  void applyDuplications() { // for non-essential lost genes: replace (w. given probabiltiy) by the trait value of another gene.
    // duplicate lost genes
    if(duplicationRate==-1. && g>=3){
      std::vector<unsigned  int> lostList, replacementList;
      double duplication_cutoff=  duplicationEdge - 3.5;
      // find lost genes
      for(int i=no_ess+1; i<g; i++){
	double stablest = getMaxPhenotype(i);
	if( stablest < duplicationEdge){
	  lostList.push_back(i);
	  replacementList.push_back(GEssRng()+1); // index 0 is neutral
	}
      }
      // `repair' lost genes in all haplotypes by copying stable gene from same ind.
      if(lostList.size()>0){
	countDup+= lostList.size()*N;
	for(std::list<Haplotype>::iterator hap = haplotypeArray.begin(); hap != haplotypeArray.end(); ++hap){
	  std::vector<unsigned int>::iterator index_replacer = replacementList.begin();
	  for(std::vector<unsigned int>::iterator index_lost = lostList.begin(); index_lost != lostList.end(); ++index_lost){

	    double E =hap->PhenVec.at(*index_lost);
	    double copied_E = hap->PhenVec.at(*index_replacer);
	    if(copied_E < duplication_cutoff && fit_type==15){
	      std::cerr<< "Error in WrightFisherTraitsHap::applyDuplication(): Duplication from essential gene went wrong: The essential genes was instable.";
	      exit(1);
	    }
	    hap->PhenVec.at(*index_lost) = copied_E;
	    double deltaE = copied_E - E;
	    fitnessUpdateMutation( &(*hap), E,  deltaE, *index_lost);
	    index_replacer++;
	  }
	}
      }
    } else if(duplicationRate>0.) std::cerr<<"\nWarning in WrightFisherTraitsHap::applyDuplications(): finite duplication rate not yet implemented.";
  }

        
  void recombine(int pos) { // Recombine trait values between two individuals at crossover point pos. Keep both recombinants.
      int ind = NRng();
      int hap_ticker1 = 0;
      std::list<Haplotype>::iterator hap1 = haplotypeArray.begin();
      for(; hap1 != haplotypeArray.end(); ++hap1) {
          hap_ticker1 += hap1->nrOfIndividuals;
          if(ind < hap_ticker1) break;
      }

      ind = NRng();
      int hap_ticker2 = 0;
      std::list<Haplotype>::iterator hap2 = haplotypeArray.begin();
      for(; hap2 != haplotypeArray.end(); ++hap2) {
          hap_ticker2 += hap2->nrOfIndividuals;
          if(ind < hap_ticker2) break;
      }
      
      if(hap_ticker1 != hap_ticker2) {
	
	Haplotype newHap1(*hap1);
	newHap1.nrOfIndividuals = 1;
        
	Haplotype newHap2(*hap2);
	newHap2.nrOfIndividuals = 1;
        
	for(int i = 0; i < g; ++i) {
	  if(i <= pos) {
	    newHap1.PhenVec.at(i) = hap2->PhenVec.at(i);
	    newHap2.PhenVec.at(i) = hap1->PhenVec.at(i);
	  }
	}
	if((bool)noneq==0){
	  newHap1.fitness = fitnessFunc(newHap1.PhenVec);
	  newHap2.fitness = fitnessFunc(newHap2.PhenVec);
	}
        
	if(--(hap1->nrOfIndividuals) <= 0)
	  hap1 = haplotypeArray.erase(hap1);
	haplotypeArray.insert(hap1, newHap1);
	if(--(hap2->nrOfIndividuals) <= 0)
	  hap2 = haplotypeArray.erase(hap2);
	haplotypeArray.insert(hap2, newHap2);
        
      }
  }
  

  void applyRecombinations() { // Draw all recombination events and their crossover points
    assert(rho != -1.0); // infinite rho not implemented
    int nRec = recRng(); // generates number of rec. events for all individuals
    for (int i = 0; i < nRec; i++) {
      int pos = GRng(); // Recombination only between genes
      recombine(pos);
    }
  }
	
  double drawNormRng(){ return NormRng();}
  double drawUniformRng(){ return UniformRng();}

public:
  //  Constructor: g traits with same selection, takes all the relevant parameters and a seed for the rng
  WrightFisherTraitsHap(int N, int g, int L, double mu, double rho, double c0,  double w,
			double EstarBar, double v, double r2, int dist, int fit_type, unsigned long seed)
    : WrightFisherTraits(N, g, L, mu/double(N), rho/double(N), c0/double(N), w/double(N), 
			 EstarBar, v/double(N), r2, dist, fit_type), 
	UniformRng(rng, boost::uniform_real<>(0.,1.)),
      recRng(rng, boost::poisson_distribution<>( (rho > 0 ? rho*double(g*L) : 0.01) )), // rate rho for all individuals per site; factor L takes into account for intra gene recombination // 0.01: dummy rng.,
      NormRng(rng, boost::normal_distribution<>(0.,1.)) {
    rng.seed(seed);
    Haplotype FirstHap;
    FirstHap.nrOfIndividuals = N;
    std::vector<double> init(g, double(L));
    FirstHap.PhenVec= init;
    FirstHap.fitness= fitnessFunc(init);
    haplotypeArray.push_back(FirstHap);    
  }    


  void setPhenotype(double ph, int i) {
    BOOST_FOREACH(Haplotype &hap, haplotypeArray) 
      hap.PhenVec.at(i) = ph;

    fitnessUpdateGlobal();
  }

  long nrOfHaplotypes() {
    return haplotypeArray.size();
  }
    
  int nrOfIndividuals() {
    int nr = 0;
    BOOST_FOREACH(Haplotype hap, haplotypeArray)
      nr += hap.nrOfIndividuals;
    return nr;
  }    
    
  double getMeanPhenotype(int i) {
    double ret = 0.0;
      std::list<Haplotype>::iterator hap;
    for( hap = haplotypeArray.begin(); hap != haplotypeArray.end(); ++hap) {
      ret += double(hap->nrOfIndividuals) * hap->PhenVec.at(i);
    }
    return ret / double(N);
  }

  double getMinPhenotype(int i) {
    double ret = Lkappa1(i);
    std::list<Haplotype>::iterator hap;
    for( hap = haplotypeArray.begin(); hap != haplotypeArray.end(); ++hap) {
      ret = std::min(ret,  hap->PhenVec.at(i) );
    }
    return ret;
  }

  double getMaxPhenotype(int i) {
    double ret = 0.;
    std::list<Haplotype>::iterator hap;
    for( hap = haplotypeArray.begin(); hap != haplotypeArray.end(); ++hap) {
      ret = std::max(ret, hap->PhenVec.at(i) );
    }
    return ret;
  }

  std::vector<double> getMeanPhenotypes(){
      std::vector<double> ret;
      for(int i=0; i<g; i++)  ret.push_back(getMeanPhenotype(i));
      return ret;
    }

    std::vector<double> getEstars(){
      std::vector<double> ret;
      for(int i=0; i<g; i++)  ret.push_back(get_Estar(i));
      return ret;
    }

  std::vector<double> getFitnessHaplotypes(){
    std::vector<double> ret;
    BOOST_FOREACH(Haplotype hap, haplotypeArray) {
      double fitness=fitnessFunc(hap.PhenVec);
      ret.push_back(fitness);
    }
    return ret;
  }
  std::vector<double> getPhenotypeHaplotypes(int i){
    std::vector<double> ret;
    BOOST_FOREACH(Haplotype hap, haplotypeArray) {
      double E=hap.PhenVec.at(i);
      ret.push_back(E);
    }
    return ret;
  }
  std::vector<int> getNoHaplotypes(){
    std::vector<int> ret;
    BOOST_FOREACH(Haplotype hap, haplotypeArray) {
      int no = hap.nrOfIndividuals;
      ret.push_back(no);
    }
    return ret;
  }
    std::vector<double> getMeanFitnessPhenotypes(){
      std::vector<double> ret;
      for(int i=0; i<g; i++) {
	double sum(0.);
	BOOST_FOREACH(Haplotype hap, haplotypeArray) {
	  sum += double(hap.nrOfIndividuals) * fitnessFuncTrait(hap.PhenVec.at(i), i);
        }
	ret.push_back( sum/double(N) );
      }
      return ret;
    }
    std::vector<double> getVarFitnessPhenotypes(){
      std::vector<double> ret;
      for(int i=0; i<g; i++) {
	double sum(0.);
	double sqsum(0.);
	BOOST_FOREACH(Haplotype hap, haplotypeArray) {
	  double fitness=fitnessFuncTrait(hap.PhenVec.at(i), i);
	  sum += double(hap.nrOfIndividuals) * fitness;
	  sqsum += double(hap.nrOfIndividuals) * fitness * fitness;
        }
	ret.push_back( (sqsum - sum * sum / double(N))/double(N-1) );
      }
      return ret;
    }

  bool checkIfLost(Haplotype hap, int i){
    return fitnessFuncTrait(hap.PhenVec.at(i), i) < -(TraitSelVec.at(i).c)/2.;
  }  
  
  int getNoPerfectlyAdaptedPhenotypes(){
      int sum(0);
      BOOST_FOREACH(Haplotype hap, haplotypeArray) {
	bool isAdapted(true);
	for(int i=0; i<g; i++) {
	  if( checkIfLost(hap, i) ){
	    isAdapted = false;
	    break;
	  }
        }
	if(isAdapted) sum += hap.nrOfIndividuals;
      }
      return sum;
    }

  std::vector<int> getNoFittestPhenotypes(){ // .at(0): number of group; .at(1): error no.
    std::vector<int> sum;
    sum.push_back(0);

      std::vector<int> noLosses;
      int min_losses(g);
      BOOST_FOREACH(Haplotype hap, haplotypeArray) {
	int indLosses=0;
	for(int i=0; i<g; i++) {
	  if( checkIfLost(hap, i) ){
	    std::cerr<<"lost";
	    indLosses++;
	  }
        }
	noLosses.push_back( indLosses );
	if(indLosses < min_losses) min_losses = indLosses;
      }      
      long int i(0);
      BOOST_FOREACH(Haplotype hap, haplotypeArray) {
	if(noLosses.at(i) == min_losses) sum.at(0) += hap.nrOfIndividuals;
	i++;
      }
      sum.push_back(min_losses);
      return sum;
    }

    
    double getMeanFitness() {
        double ret = 0.0;
        BOOST_FOREACH(Haplotype hap, haplotypeArray) {
	  if((bool)noneq==0) ret += double(hap.nrOfIndividuals) * hap.fitness;
	  else ret += double(hap.nrOfIndividuals) * fitnessFunc(hap.PhenVec);
        }
        return ret / double(N);
    }

  double getVarFitness() {
	double sum(0.);
	double sqsum(0.);
        BOOST_FOREACH(Haplotype hap, haplotypeArray) {
	  double hapfit(0.);
	  if((bool)noneq==0) hapfit = hap.fitness;
	  else hapfit = fitnessFunc(hap.PhenVec);
	  sum += double(hap.nrOfIndividuals) * hapfit;
	  sqsum += double(hap.nrOfIndividuals) * hapfit*hapfit;
        }
        return ( (sqsum - sum * sum / double(N) )/double(N-1) );
    }

    double getVarPhenotype(int i) {
        double sqsum = 0.0;
        double sum = 0.0;
        BOOST_FOREACH(Haplotype hap, haplotypeArray) {
	  double phen = hap.PhenVec.at(i);
	  sqsum += double(hap.nrOfIndividuals) * phen * phen;
	  sum += double(hap.nrOfIndividuals) * phen;
        }
    return (sqsum  - sum * sum / double(N))/double(N-1);

    }

    std::vector<double> getVarPhenotypes() {
      std::vector<double> ret;
      for(int i=0; i<g; i++){  ret.push_back( getVarPhenotype(i) );}
      return ret;
    }

    void printHaplotypes() {
      int test(0);
        BOOST_FOREACH(Haplotype hap, haplotypeArray) {
            for(int i = 0; i<g; ++i) {
	      std::cerr<< hap.PhenVec.at(i) << " ";
            }
	    std::cerr << ",\t F =  " << fitnessFunc(hap.PhenVec);
	    std::cerr << ",\t Feq =  " << hap.fitness;
	    std::cerr << ",\t E1 =  " << hap.fitness;
	    std::cerr << ",\t E2 =  " << hap.fitness;
	    std::cerr << ",\t E =  " << hap.fitness;
            std::cerr << ",\t nr: " << hap.nrOfIndividuals << "\n";
	    test+=  hap.nrOfIndividuals;
        }
	std::cerr << "Total pop: " << test<< "\t Nr Hap: " << nrOfHaplotypes() <<"\n";
    }
  
  void get_haplotypesE(std::ofstream & distr) { // Write all haplotypes: number and trait vector to distr
    int hap_i = 0;
    BOOST_FOREACH(Haplotype hap, haplotypeArray) {
      distr << "\t" << hap_i <<"\t"<< hap.nrOfIndividuals; 
      for(int i = 0; i<g; ++i) {
	distr <<"\t"<< hap.PhenVec.at(i);
      }
      hap_i++;
    }
  }
  void get_haplotypesF(std::ofstream & distr) {// Write all haplotypes: number and fitness
    BOOST_FOREACH(Haplotype hap, haplotypeArray) {
      distr <<"\t"<< hap.nrOfIndividuals <<"\t" << fitnessFunc(hap.PhenVec)<<"\t"<<  hap.fitness;
    }
  }
  

    
};


#endif
