# Supplementary material for: Survival of the simplest in microbial evolution
Source: Nat Commun. 2019 Jun 6;10:2472. doi: 10.1038/s41467-019-10413-8 (PMC6554311; doi:10.1038/s41467-019-10413-8)
Supplement: Supplementary file 4 — Supplementary Software 1 [file 41467_2019_10413_MOESM4_ESM.zip › gTraits-master/lib/varntraits.hpp]

///
/// File: varntraits.cpp
/// Code Author: Torsten Held (torheld@thp.uni-koeln.de)
///
/// This  file contains the fctn. varntraits(...), which takes the output ofstreams and one set of simulation parameters.
/// It defines the population, runs the Wright Fisher evolution 
/// measures observables and writes them to the output ofstreams.

#include "WrightFisherTraitsHap.hpp"
#include <ctime>
#include <fstream>
#include <time.h>
#include "omp.h"

static bool printOutHeader(1); // for the outfile header to be printed only once

void varntraits(std::ofstream &out, std::ofstream &locusstats, unsigned long t_intro, unsigned long n_measure, unsigned long t_interval, int g, int N, int  L, double  mu,
		double rho, double c0, double w, double EstarBar, double v, double r2, int dist, int fit_type, double duplicationEdge, int no_ess, double dupRate, double param1, std::string paramname1, double param2, std::string paramname2) {
#pragma omp critical
  {
  std::cout<<printOutHeader<<"\t";
  if(printOutHeader){  // defined in nTraits.cpp
    out << paramname1 <<"\t"<< paramname2 <<"\tg_ess"
	<< "\tCovF1F2\tCovG1G2"//\tCovF1Ftot\tCovF2Ftot"
	<< "\tFtot\tFtotVar\tFtotDiv\tFtotDivVar\tPhi\tPhiVar\tPhiSel\tPhiSelVar\tPhiMut\tPhiMutVar"
	<< "\tNoBene\tMeanSb\tSbSq\tDuplicationRate\tCPUTimeSec" << std::endl;
    printOutHeader = 0;
    locusstats << paramname1 <<"\t"<< paramname2 <<"\tg_ess\ti\tc_i\tGamma\tGammaVar\tDelta\tDeltaVar\tF\tFVar\tFDiv\tFDivVar\tDistance\tDistanceSq\tDLambdaSq\tinactive_frac"<<std::endl;
  }
  }
  double start, end;
  start = (double)clock_t()/(double)CLOCKS_PER_SEC;
#ifdef _OPENMP
  start = omp_get_wtime();
#endif

  int g_eff = g+1;
  //for fit_type 15:
  std::vector<unsigned long int> essentialGenes;
  if(fit_type != 15){
    for(int i=1; i<= no_ess; i++){
      essentialGenes.push_back(i);
    }
  }else{ 
    essentialGenes.push_back(1);
    g_eff++;
  }

  std::vector<double> Gamma;
  std::vector<double> GammaSq;
  std::vector<double> Delta;
  std::vector<double> DeltaSq;
  std::vector<double> F;
  std::vector<double> FSq;
  std::vector<double> FDiv;
  std::vector<double> FDivSq;
  std::vector<double> Distance;
  std::vector<double> DistanceSq;
  std::vector<double> DLambdaSq;
  std::vector<double> active;
  for(int i=0; i<g_eff; i++){  //g_eff: neutral trait attached; or essential gene in step landscape
    Gamma.push_back(0.);
    GammaSq.push_back(0.);
    Delta.push_back(0.);
    DeltaSq.push_back(0.);
    F.push_back(0.);
    FSq.push_back(0.);
    FDiv.push_back(0.);
    FDivSq.push_back(0.);
    Distance.push_back(0.);
    DistanceSq.push_back(0.);
    DLambdaSq.push_back(0.);
    active.push_back(0.);
  }
  double CovF1F2 =0.;
  double CovG1G2 =0.;
  double Ftot = 0.;
  double FtotSq = 0.;
  double FtotDiv = 0.;
  double FtotDivSq = 0.;
  double Phi = 0.;
  double PhiSq = 0.;
  double PhiSel = 0.;
  double PhiSelSq = 0.;
  double PhiMut = 0.;
  double PhiMutSq = 0.;
  long int NoBene = 0;
  double S_b = 0.;
  double S_bSq = 0.;
  long int NoDup = 0;
  
  WrightFisherTraitsHap pop(N, g_eff, L, mu, rho, c0, w, EstarBar, v, r2,dist, fit_type, clock()*time(NULL));
  if(fit_type==2) pop.drawExpC(c0);
  pop.setduplicationEdge(duplicationEdge);  

  pop.setEssentialGenes(essentialGenes);
  if(fit_type==1||fit_type==13 || fit_type==15) pop.setDuplicationRate(dupRate);
  pop.makeUnidenticalSel();
  pop.setSelection(0., 0); // neutral trait on index 0
  for(int i=1; i<= no_ess; i++){pop.setSelection(10.*c0/double(N),i);} // 0 is neutral

  pop.drawEstar();
 
  pop.runGenerationsIntro(t_intro); // get to stationary state
  std::cerr<<"done with t_intro gen. Now measuring " << n_measure<< " times with evolution intervals of " <<t_interval<< " generations... \n";
  
  
  for(unsigned long i = 0; i < n_measure; ++i) {
      pop.runGenerations(t_interval);
     

      std::vector<double> MeanPhenotypes = pop.getMeanPhenotypes();
      std::vector<double> Diversities= pop.getVarPhenotypes();
      std::vector<double> MeanFitnessPhenotypes = pop.getMeanFitnessPhenotypes();
      std::vector<double> VarFitnessPhenotypes = pop.getVarFitnessPhenotypes();
      double MeanFitness = pop.getMeanFitness();
      double VarFitness = pop.getVarFitness();
      double flux = pop.getFlux_last();
      double fluxsel = pop.getFlux_sel();
      double fluxmut = pop.getFlux_mut();
      std::vector<double> E = pop.getEstars();
      for(int i=0; i<g_eff; i++){
	double gam=MeanPhenotypes.at(i);
	Gamma.at(i) += gam;
	GammaSq.at(i) += gam*gam;
	double div=Diversities.at(i);
	Delta.at(i) += div;
	DeltaSq.at(i) += div*div;
	double est = E.at(i);
	double lambda = gam-est;
	Distance.at(i) += lambda;
	DistanceSq.at(i) += lambda*lambda;
	DLambdaSq.at(i) += lambda*lambda*div;
	double fi = MeanFitnessPhenotypes.at(i);
	F.at(i) += fi;
	double fDivi =VarFitnessPhenotypes.at(i);
	FDiv.at(i) += fDivi;
	FDivSq.at(i) += fDivi*fDivi;
	FSq.at(i) += fi*fi;
	if(gam>est) active.at(i) += 1.;
      }
      if(g>1){
	CovF1F2 = MeanFitnessPhenotypes.at(1)*MeanFitnessPhenotypes.at(2);
	CovG1G2 = MeanPhenotypes.at(1)*MeanPhenotypes.at(2);
      }
 
      Ftot += MeanFitness;
      FtotSq += MeanFitness*MeanFitness;
      FtotDiv += VarFitness;
      FtotDivSq += VarFitness*VarFitness;
      Phi += flux;
      PhiSq += flux*flux;
      PhiSel += fluxsel;
      PhiSelSq += fluxsel*fluxsel;
      PhiMut += fluxmut;
      PhiMutSq += fluxmut*fluxmut;
      int no = pop.get_NoOfBeneficialMutations();
      NoBene += no;
      S_b += (double)no * pop.get_MeanBeneficialSelection();
      S_bSq += (double)no * pop.get_SqBeneficialSelection();
      NoDup += pop.counterDup();
  }
      for(int i=0; i<g_eff; i++){
	Gamma.at(i) /= double(n_measure);
	GammaSq.at(i) /= double(n_measure);
	Delta.at(i) /= double(n_measure);
	DeltaSq.at(i) /= double(n_measure);
	Distance.at(i) /= double(n_measure);
	DistanceSq.at(i) /= double(n_measure);
	F.at(i) /= double(n_measure);
	FDiv.at(i) /= double(n_measure);
	FDivSq.at(i) /= double(n_measure);
	FSq.at(i) /= double(n_measure);
	DLambdaSq.at(i) /= double(n_measure);
	active.at(i) /= double(n_measure);
      }
      CovF1F2 /= double(n_measure);
      CovG1G2 /= double(n_measure);
      if(g>1){
	CovF1F2 -= F.at(1)*F.at(2);
	CovG1G2 -= Gamma.at(1)*Gamma.at(2);
      }
      Ftot /= double(n_measure);
      FtotSq /= double(n_measure);
      FtotDiv /= double(n_measure);
      FtotDivSq /= double(n_measure);
      Phi /= double(n_measure);
      PhiSq /= double(n_measure);
      PhiSel /= double(n_measure);
      PhiSelSq /= double(n_measure);
      PhiMut /= double(n_measure);
      PhiMutSq /= double(n_measure);
      double MeanNoBene =(double)NoBene/n_measure;
      S_b /= double(n_measure)*MeanNoBene;
      S_bSq /= double(n_measure)*MeanNoBene;
      double MeanNoDup =(double)NoDup/n_measure;
      
      end = (double)clock_t()/(double)CLOCKS_PER_SEC;
#ifdef _OPENMP
      end = omp_get_wtime();
#endif
      
#pragma omp critical
	{
	  out << param1 <<"\t"<< param2 <<"\t"<< no_ess <<"\t"
	      << CovF1F2 <<"\t"<< CovG1G2 <<"\t"
	      << Ftot <<"\t"<< FtotSq-Ftot*Ftot <<"\t"<< FtotDiv <<"\t"<< FtotDivSq-FtotDiv*FtotDiv <<"\t"
	      << Phi << "\t" << PhiSq-Phi*Phi <<"\t"<< PhiSel <<"\t"<< PhiSelSq-PhiSel*PhiSel <<"\t"<< PhiMut <<"\t"<< PhiMutSq-PhiMut*PhiMut <<"\t"
	      << MeanNoBene <<"\t"<< S_b <<"\t"<< S_bSq <<"\t"<< MeanNoDup <<"\t"<< (double)(end-start) <<std::endl;
	}
#pragma omp critical
	{
	  for(int i=0; i<g_eff; i++){
	    locusstats << param1 <<"\t"<< param2 <<"\t"<< no_ess <<"\t"<< i <<"\t"<< pop.getSelection(i)*N <<"\t"
	               << Gamma.at(i) <<"\t"<< GammaSq.at(i)-Gamma.at(i)*Gamma.at(i) <<"\t"<< Delta.at(i) <<"\t"<< DeltaSq.at(i)-Delta.at(i)*Delta.at(i) <<"\t"
	               << F.at(i) <<"\t"<< FSq.at(i)-F.at(i)*F.at(i) <<"\t"<< FDiv.at(i) <<"\t"<< FDivSq.at(i)-FDiv.at(i)*FDiv.at(i) <<"\t"
	               << Distance.at(i) <<"\t"<< DistanceSq.at(i) <<"\t"<< DLambdaSq.at(i) <<"\t"<< active.at(i) << std::endl;
	      }
	  std::cerr<< "\nDone with param 1 = " << param1 << ", param2 = " << param2 << std::endl;
	}

}
  
