# Supplementary material for: Survival of the simplest in microbial evolution
Source: Nat Commun. 2019 Jun 6;10:2472. doi: 10.1038/s41467-019-10413-8 (PMC6554311; doi:10.1038/s41467-019-10413-8)
Supplement: Supplementary file 4 — Supplementary Software 1 [file 41467_2019_10413_MOESM4_ESM.zip › gTraits-master/makefile]

CXX=g++
CPPFLAGS=-fopenmp 

g: gTraits.cpp ./lib/*.hpp
	${CXX} ${CPPFLAGS} gTraits.cpp -o gTraits
