# Supplementary material for: Survival of the simplest in microbial evolution
Source: Nat Commun. 2019 Jun 6;10:2472. doi: 10.1038/s41467-019-10413-8 (PMC6554311; doi:10.1038/s41467-019-10413-8)
Supplement: Supplementary file 4 — Supplementary Software 1 [file 41467_2019_10413_MOESM4_ESM.zip › gTraits-master/steadystate/info_test]

N 	L 	mu 	rho 	VarEstar 	EstarBar 	duplicationEdge 	v 	EffectDist	 fit_type 	 fracEss
1000	100	0.025	0	25	70	70	0	0	1	0
